# Supplementary material for: Assessment of Nutritional Status by Bioelectrical Impedance in Adult Patients with Celiac Disease: A Prospective Single-Center Study
Source: Nutrients. 2023 Jun 9;15(12):2686. doi: 10.3390/nu15122686 (PMC10303882; doi:10.3390/nu15122686)
Supplement: Supplementary file 1 [file nutrients-15-02686-s001.zip]

Archive with 1 entries (1 files):
- nutrients-2429715-supplementary.pdf
